# Supplementary material for: Specialty training for the retention of Malawian doctors: A cost-effectiveness analysis
Source: Soc Sci Med. 2017 Dec;194:87–95. doi: 10.1016/j.socscimed.2017.10.012 (PMC5710765; doi:10.1016/j.socscimed.2017.10.012)
Supplement: Model file [file mmc2.zip]

Archive with 1 entries (1 files):
- Supplementary file B (Model).xlsm
